# Supplementary material for: Blood Metabolites and Faecal Microbial Communities in Nonpregnant and Early Gestation Ewes in Highly Cold Areas
Source: Biology (Basel). 2023 Nov 16;12(11):1436. doi: 10.3390/biology12111436 (PMC10669436; doi:10.3390/biology12111436)
Supplement: Supplementary file 1 [file biology-12-01436-s001.zip]

Archive with 1 entries (1 files):
- biology-2663744 supplementary.pdf
